# Supplementary material for: Repurposing of the Fasciolicide Triclabendazole to Treat Infections Caused by Staphylococcus spp. and Vancomycin-Resistant Enterococci
Source: Microorganisms. 2021 Aug 10;9(8):1697. doi: 10.3390/microorganisms9081697 (PMC8398527; doi:10.3390/microorganisms9081697)
Supplement: Supplementary file 1 [file microorganisms-09-01697-s001.zip]

Archive with 1 entries (1 files):
- microorganisms-1300086-supplementary.pdf
